# Supplementary material for: Facile Synthesis of Polymer-Reinforced Silica Aerogel Microspheres as Robust, Hydrophobic and Recyclable Sorbents for Oil Removal from Water
Source: Polymers (Basel). 2023 Aug 24;15(17):3526. doi: 10.3390/polym15173526 (PMC10489638; doi:10.3390/polym15173526)
Supplement: Supplementary file 1 [file polymers-15-03526-s001.zip]

Archive with 1 entries (1 files):
- polymers-2561177-supplementary.pdf
